# Supplementary material for: Navigating Multi-Scale Cancer Systems Biology Towards Model-Driven Clinical Oncology and Its Applications in Personalized Therapeutics
Source: Front Oncol. 2021 Nov 24;11:712505. doi: 10.3389/fonc.2021.712505 (PMC8652070; doi:10.3389/fonc.2021.712505)
Supplement: Supplementary file 1 [file DataSheet_1.zip]

Archive with 12 entries (12 files):
- S_T - 01 - Biomolecules_Databases.xlsx
- S_T - 02 - Biomolecular_Pathways_Databases.xlsx
- S_T - 03 - Biomolecular_Networks_Databases.xlsx
- S_T - 04 - Environment_Databases.xlsx
- S_T - 05 - Cell_Lines_Databases.xlsx
- S_T - 06 - Histological_Images_Databases.xlsx
- S_T - 07 - Mutation_&_Drug_Databases.xlsx
- S_T - 08 - Network_Modeling_Tools.xlsx
- S_T - 09 - Environment_Modeling_Tools.xlsx
- S_T - 10 - Cell_Modeling_Tools.xlsx
- S_T - 11 - Multi-scale_Modeling_Tools.xlsx
- S_T - 12 - Mutli-scale_Cancer_Models_for_Clinical_Deployment.xlsx
