# Supplementary material for: Navigating Multi-Scale Cancer Systems Biology Towards Model-Driven Clinical Oncology and Its Applications in Personalized Therapeutics
Source: Front Oncol. 2021 Nov 24;11:712505. doi: 10.3389/fonc.2021.712505 (PMC8652070; doi:10.3389/fonc.2021.712505)
Supplement: Supplementary file 1 [file DataSheet_1.zip › S_T - 01 - Biomolecules_Databases.xlsx]

## Sheet: Biomolecular Databases
	Biomolecular Databases
	Sir #	Year	Abbreviation	Database Name	Primary Biomolecular Data Type	Normal & Cancer	Expression Type	Description	Availability (HTTP Links)	Citation*	Reference
	1	2002	Ensembl	Ensembl	DNA Sequences	NA	NA	(The Ensembl database project provides a bioinformatics framework to organise biology around the sequences of large genomes. )	http://www.ensembl.org/	1671	11752248
	2	2002	EMBL	European Bioinformatics Institute	DNA Sequences	NA	NA	(The EMBL Nucleotide Sequence Database incorporates, organises and distributes nucleotide sequences from all available public sources.)	http://www.ebi.ac.uk/embl/	217	11752244
	3	1988	GenBank	GenBank	DNA Sequences	Normal & Cancer	Microarray RNA-sequencing	(The GenBank sequence database incorporates DNA sequences from all available public sources, primarily through the direct submission of sequence data from individual laboratories and from large-scale sequencing projects. )	https://www.ncbi.nlm.nih.gov/genbank/	481	9399790
	4	2007	HMDB	The Human Metabolome Database	Metabolites	NA	NA	(Contains information about metabolites in different biospecimens.)	http://www.hmdb.ca/	2518	17202168
	5	2008	BMRB	Biological Magnetic Resonance Data Bank (BioMagResBank)	Metabolites	NA	NA	(he BioMagResBank is a repository for experimental and derived data gathered from nuclear magnetic resonance (NMR) spectroscopic studies of biological molecules.)	www.bmrb.wisc.edu	1421	17984079
	6	2007	LIPID MAPS	LIPID MAPS	Metabolites	NA	NA	(The LIPID MAPS consortium has developed a number of online tools for performing tasks such as drawing lipid structures and predicting possible structures from mass spectrometry (MS) data. )	www.lipidmaps.org/tools/ (No Longer Available)	630	17584797
	7	2016	Metabolomics Workbench	Metabolomics Workbench	Metabolites	NA	NA	(The Metabolomics Workbench is a public repository for metabolomics metadata and experimental data spanning various species and experimental platforms, metabolite standards, metabolite structures, protocols, tutorials, and training material and other educational resources.)	https://www.metabolomicsworkbench.org/	262	26467476
	8	2004	GMD	Golm Metabolome Database	Metabolites	NA	NA	(GMD provides public access to custom mass spectral libraries, metabolite profiling experiments as well as additional information and tools, e.g. with regard to methods, spectral information or compounds.)	http://csbdb.mpimp-golm.mpg.de/gmd.html (No Longer Available)	1215	15613389
	9	2010	MetabolomeExpress	MetabolomeExpress Project	Metabolites	NA	NA	(A web-tool for the online storage, processing, visualisation and statistical re-analysis of publicly submitted GC/MS metabolomics datasets)	https://www.metabolome-express.org (No Longer Available)	114	20626915
	10	2012	MetaboLights	MetaboLights	Metabolites	NA	NA	(MetaboLights is a database for Metabolomics experiments and derived information. The database is cross-species, cross-technique and covers metabolite structures and their reference spectra as well as their biological roles, locations and concentrations, and experimental data from metabolic experiments.)	https://www.ebi.ac.uk/metabolights/	78	23060735
	11	1986	SWISS-PROT	SWISS-PROT	Proteins	NA	NA	(SWISS-PROT is a curated protein sequence database which strives to provide a high level of annotation (such as the description of the function of a protein, its domains structure, post-translational modifications, variants, etc.), a minimal level of redundancy and high level of integration with other databases)	http://www.ebi.ac.uk/swissprot/	315	7937062
	12	1998	HPP	Human Proteome Project	Proteins	NA	NA	(The Human Proteome Project (HPP) is an international project organized by the Human Proteome Organization (HUPO) that aims to revolutionize our understanding of the human proteome via a coordinated effort by many research laboratories around the world. )	https://hupo.org/human-proteome-project	1195	9784121
	13	2000	PDB	Protein Data Bank	Proteins	NA	NA	(The Protein Data Bank is the single worldwide archive of structural data of biological macromolecules.)	http://www.rcsb.org/pdb/ (No Longer Available)	32672	10592235
	14	2003	HPA	Human Protein Atlas	Proteins	Normal & Cancer	NA	(HPA is its unique antibody collection for mapping the entire human proteome by immunohistochemistry and immunocytochemistry)	http://www.proteinatlas.org/	1245	16127175
	15	2008	Uniprot	The Universal Protein Resource	Proteins	NA	NA	(The Universal Protein Resource (UniProt) provides a stable, comprehensive, freely accessible, central resource on protein sequences and functional annotation.)	https://www.uniprot.org/	1395	18045787
	16	2013	TCPA	The Cancer Proteome Atlas	Proteins	NA	NA	(TCPA provides six modules: Summary, My Protein, Download, Visualization, Analysis and Cell Line)	https://tcpaportal.org/tcpa/	301	24037243
	17	2008	TiGER	TiGER	Transcripts	NA	Expressed Sequence Tags	(A database, TiGER, which summarizes and provides large scale data sets for tissue-specific gene expression and regulation in a variety of human tissues. )	http://bioinfo.wilmer.jhu.edu/tiger/	377	18541026
	18	1997	GeneCards	GeneCards	Transcripts	Normal & Cancer	Microarray	(Comprehensive, authoritative compendium of annotative information about human genes, widely used for nearly 15 years.)	www.genecards.org	448	9097728
	19	2000	ExpressDB	ExpressDB	Transcripts	NA	Microarray	(ExpressDB database for yeast RNA expression data and loaded it with ∼17.5 million pieces of data reported by 11 studies with three different kinds of high-throughput RNA assays)	http://arep.med.harvard.edu/ExpressDB	162	10779484
	20	2001	SMD	Stanford Microarray Database	Transcripts	NA	Microarray	(Stores raw and normalized data from microarray experiments, and provides web interfaces for researchers to retrieve, analyze and visualize their data.)	www.stanford.edu/microarray (No Longer Available)	559	11125075
	21	2001	MGED3	Microarray Gene Expression Data society	Transcripts	NA	Microarray	(Provisional ontologies are available from the MGED3 Ontology Working Group web pages)	http://www.cbil.upenn.edu/Ontology/MGED_ontology.html (No Longer Available)	26	11387034
	22	2002	GEO	Gene Expression Omnibus	Transcripts	Normal & Cancer	Microarray	(Database is an international public repository that archives and freely distributes high-throughput gene expression and other functional genomics data sets. )	https://www.ncbi.nlm.nih.gov/geo/	8877	11752295
	23	2004	GeneX	GeneX	Transcripts	NA	Microarray	(GeneX Va is an open source, freeware database and bioinformatics analysis software for archiving and analyzing Affymetrix GeneChip data.)	http://va-genex.sourceforge.net	10	15088382
	24	2005	CGH Database	comparative genomic hybridization Database	Transcripts	Normal & Cancer	Microarray	(A comprehensive menu-driven stand-alone program for graphical exploration and statistical analysis of array-CGH data. )	http://www.ifi.uio.no/bioinf/Papers/CGH/ (No Longer Available)	167	15531610
	25	2007	ENCODE	The Encyclopedia of DNA Elements	Transcripts	Normal & Cancer	Microarray	(Aims to provide a more biologically informative representation of the human genome by using high-throughput methods to identify and catalogue the functional elements it encodes. )	www.encodeproject.org	5128	17571346
	26	2010	TFactS	transcription factors	Transcripts	NA	Microarray	(Compares submitted gene lists with target genes in the catalog to detect regulated transcription factors. )	https://www.tfacts.org/TFactS-new/TFactS-v2/index1.html	174	20215436
	27	2012	GeneSetDB	GeneSetDB	Transcripts	NA	Microarray	(Comprehensive meta-database, statistical and visualisation framework for gene set analysis)	http://genesetdb.auckland.ac.nz/haeremai.html	60	23650583
	28	2013	CGAP	chloroplast genome analysis platform	Transcripts	NA	Microarray	(A new comprehensive platform for the comparative analysis of chloroplast genomes)	http://www.herbbol.org:8000/chloroplast (No Longer Available)	31	23496817
	29	2016	MERAV	MERAV	Transcripts	Normal & Cancer	Microarray	(A web-based tool that can query a database comprising ∼4300 microarrays, representing human gene expression in normal tissues, cancer cell lines and primary tumors. )	http://merav.wi.mit.edu	66	26626150
	30	2017	Oncopression	Oncopression	Transcripts	Normal & Cancer	Microarray	(Integration of gene expression profiles focused on cancers and matched normal samples.)	http://www.oncopression.com	9	28881874
	31	2018	Expression Atlas	Expression Atlas	Transcripts	Normal & Cancer	Microarray	(An added value database that provides information about gene and protein expression in different species and contexts, such as tissue, developmental stage, disease or cell type.)	https://www.ebi.ac.uk/gxa/experiments/E-MTAB-513/Results	187	29165655
	32	2019	GENT2	Gene Expression database of Normal and Tumor tissues 2	Transcripts	Normal & Cancer	Microarray	(Gene expression database for normal and tumor tissues)	http://gent2.appex.kr	20	31296229
	33	2003	AE	ArrayExpress	Transcripts	NA	Microarray	(ArrayExpress is a new public database of microarray gene expression data at the EBI, which is a generic gene expression database designed to hold data from all microarray platforms. )	http://www.ebi.ac.uk/arrayexpress	991	12519949
	34	2003	CIBEX	Center for Information Biology gene EXpression database	Transcripts	NA	Microarray	(Center for information biology gene expression database)	http://cibex.nig.ac.jp (No Longer Available)	176
	35	2000	SAGEmap	serial analysis of gene expression	Transcripts	Normal & Cancer	Microarray RNA-sequencing	(A public gene expression data repository and online data access and analysis)	http://www.ncbi.nlm.nih.gov/sage	513	10899154
	36	2004	Oncomine	Oncomine	Transcripts	Normal & Cancer	Microarray RNA-sequencing	(a cancer microarray database and integrated data-mining platform)	www.oncomine.org	2526	15068665
	37	2004	CleanEx	CleanEx	Transcripts	NA	Microarray RNA-sequencing	(A database of heterogeneous gene expression data based on a consistent gene nomenclature)	http://www.cleanex.isb-sib.ch/ (No Longer Available)	44	14681477
	38	2011	miRTarBase	miRTarBase	Transcripts	NA	Microarray RNA-sequencing	(A database curates experimentally validated microRNA-target interactions)	http://miRTarBase.mbc.nctu.edu.tw/ (No Longer Available)	288	21071411
	39	2012	cBioPortal	cBioPortal	Transcripts	Normal & Cancer	Microarray RNA-sequencing	(An open-access resource for interactive exploration of multidimensional cancer genomics data sets, currently providing access to data from more than 5,000 tumor samples from 20 cancer studies. )	http://cbioportal.org	7105	22588877
	40	2012	RNA Seq Atlas	RNA Seq Atlas	Transcripts	Normal & Cancer	Microarray RNA-sequencing	(A web-based repository of RNA-Seq gene expression profiles and query tools. The website offers open and easy access to RNA-Seq gene expression profiles and tools to both compare tissues and find genes with specific expression patterns. )	http://medicalgenomics.org/rna_seq_atlas (No Longer Available)	164	22345621
	41	2013	CellLineNavigator	CellLineNavigator	Transcripts	Normal & Cancer	Microarray RNA-sequencing	(web-based workbench for large scale comparisons of a large collection of diverse cell lines.)	http://www.medicalgenomics.org/celllinenavigator (No Longer Available)	25	23118487
	42	2019	ANTE	Oncobox Atlas of Normal Tissue Expression (ANTE)	Transcripts	Normal & Cancer	Microarray RNA-sequencing	(Comprehensive analysis of molecular pathology requires a collection of reference samples representing normal tissues from healthy donors. )	https://gitlab.com/oncobox/ watermelon_multisection/blob/master/utils/gallow_plot.R	13	31015567
	43	2011	COSMIC	Catalogue of Somatic Mutations in Cancer	Transcripts	NA	NA	(COSMIC, the Catalogue Of Somatic Mutations In Cancer, is the world's largest and most comprehensive resource for exploring the impact of somatic mutations in human cancer.)	https://cancer.sanger.ac.uk/cosmic	56	21609966
	44	2011	GENIE	Genomics Evidence Neoplasia Information Exchange	Transcripts	NA	NA	(GENIE reads an entire genetic association study dataset into memory and partitions the dataset into fragments with non-overlapping sets of SNPs)	http://www.cceb.upenn.edu/~mli/software/GENIE/ (No Longer Available)	21	21615923
	45	2015	BCCTBbp	Breast Cancer Campaign Tissue Bank	Transcripts	Normal & Cancer	NA	(Breast cancer expression data )	www.breastcancertissuebank.org/bio-informatics.php (No Longer Available)	10	25332396
	46	2016	ExAc Browser	Exome Aggregation Consortium	Transcripts	NA	NA	(This catalogue of human genetic diversity contains an average of one variant every eight bases of the exome, and provides direct evidence for the presence of widespread mutational recurrence. )	http://exac.broadinstitute.org (No Longer Available)	6855	27535533
	47	2018	PED	Pancreatic Expression Database	Transcripts	NA	NA	(Pancreatic cancer expression data )	www.pancreasexpression.org	7	29059374
	48	2000	GXD	Gene Expression Database	Transcripts	NA	RNA-sequencing	(A Gene Expression Database for the laboratory mouse: current status and recent enhancements)	http://www.informatics.jax.org/expression.shtml	43	10592197
	49	2011	ICGC	International Cancer Genome Consortium	Transcripts	Normal & Cancer	RNA-sequencing	(The International Cancer Genome Consortium (ICGC) is a multidisciplinary, multi-institutional collaborative effort aiming to systematically and comprehensively characterize somatic mutations in 50 different cancer types and subtypes )	http://dcc.icgc.org	440	21930502
	50	2006	TCGA	The Cancer Genome Atlas	Transcripts	Normal & Cancer	RNA-sequencing	(A public funded project that aims to catalogue and discover major cancer-causing genomic alterations to create a comprehensive “atlas” of cancer genomic profiles. )	portal.gdc.cancer.gov	1228	25691825
	51	2015	BioXpress	BioXpress	Transcripts	Normal & Cancer	RNA-sequencing	(BioXpress is a gene expression and cancer association database in which the expression levels are mapped to genes using RNA-seq data obtained from The Cancer Genome Atlas, International Cancer Genome Consortium, Expression Atlas and publications. )	http://hive.biochemistry.gwu.edu/tools/bioxpress (No Longer Available)	71	25819073
	52	2017	scRNASeqDB	Single-cell RNA sequencing	Transcripts	NA	RNA-sequencing	(A Database for RNA-Seq Based Gene Expression Profiles in Human Single Cells)	https://bioinfo.uth.edu/scrnaseqdb/	31	29206167
	53	2018	Idep	Integrated Differential Expression and Pathway analysis	Transcripts	NA	RNA-sequencing	(An integrated web application for differential expression and pathway analysis of RNA-Seq data)	http://ge-lab.org/idep/	92	30567491
	54	2018	KM-Express	KM-Express	Transcripts	Normal & Cancer	RNA-sequencing	(An integrated online patient survival and gene expression analysis tool for the identification and functional characterization of prognostic markers in breast and prostate cancers)	http://ec2-52-201-246-161.compute-1.amazonaws.com/kmexpress/index.php (No Longer Available)	15	29992322
	55	2019	L1000 Viewer	L1000 Viewer	Transcripts	Normal & Cancer	RNA-sequencing	(The LINCS L1000 data repository contains almost two million gene expression profiles for thousands of small molecules and drugs. H)	http://turing.devcrew.co.uk/#/	4	31258549
	56	2020	AOE	All Of gene Expression	Transcripts	NA	RNA-sequencing	(To integrate publicly available gene expression data.)	https://aoe.dbcls.jp/	4	31978081
	* Data retrieved on December 2020
