# Supplementary material for: Navigating Multi-Scale Cancer Systems Biology Towards Model-Driven Clinical Oncology and Its Applications in Personalized Therapeutics
Source: Front Oncol. 2021 Nov 24;11:712505. doi: 10.3389/fonc.2021.712505 (PMC8652070; doi:10.3389/fonc.2021.712505)
Supplement: Supplementary file 1 [file DataSheet_1.zip › S_T - 02 - Biomolecular_Pathways_Databases.xlsx]

## Sheet: Biomolecular Pathway Databases
	Biomolecular Pathway Databases
	Sir #	Year	Abbreviation	Database Name	Type of Database	Species	Description	Availability (HTTP Links)	Citation*	Reference
	1	2003	AraCyc	AraCyc	Metabolic Pathways	Arabidopsis	(Arabidopsis enzymes and biochemical pathways database)	http://www.arabidopsis.org	442	12805578
	2	2012	AraPath	AraPath	Metabolic Pathways	Arabidopsis	( A knowledgebase for pathway analysis in Arabidopsis)	http://bioinformatics.sdstate.edu/arapath/ (No Longer Available)	23	22760305
	3	2008	Arabidopsis Reactome	Arabidopsis Reactome	Metabolic Pathways	Arabidopsis	(A curated knowledgebase of plant biological pathways)	www.arabidopsisreactome.org (No Longer Available)	60	18591350
	4	2007	HMDB	Human Metabolome DataBase	Metabolic Pathways	Human	(Contains an average of 90 separate data fields including a comprehensive compound description, names and synonyms, structural information, physico-chemical data, reference NMR and MS spectra, biofluid concentrations, disease associations, pathway information, enzyme data, gene sequence data, SNP and mutation data as well as extensive links to images, references and other public databases)	www.hmdb.ca	2364	17202168
	5	2009	HPD	Human Pathway Database	Metabolic Pathways	Human	(Metabolic, signaling and regulatory pathways)	http://bio.informatics.iupui.edu/HPD (No Longer Available)		19811689
	6	1996	EMP	Enzymes and Metabolic Pathways Database	Metabolic Pathways	NA	(An encoding of the contents of over 10 000 original publications on the topics of enzymology and metabolism.)	http://www.empproject.com/ (No Longer Available)	133	8594593
	7	2003	ExPASy Biochemical Pathways	Roche Applied Science Biochemical Pathways	Metabolic Pathways	NA	(Also contains an indexed, digitized and clickable version of the Boehringer Mannheim's ‘Biochemical Pathways’ poster and is available on the server. )	http://www.expasy.org	3929	12824418
	8	2004	BioSilico	BioSilico	Metabolic Pathways	NA	(A web-based database system that facilitates the search and analysis of metabolic pathways. Heterogeneous metabolic databases including LIGAND, ENZYME, EcoCyc and MetaCyc are integrated in a systematic way, thereby allowing users to efficiently retrieve the relevant information on enzymes, biochemical compounds and reactions)	http://biosilico.kaist.ac.kr	28	15201189
	9	2008	PathCase	CASE Pathways Database System	Metabolic Pathways	NA	(A system to store, query, visualize and analyze metabolic pathways at different levels of genetic, molecular, biochemical and organismal detail. )	http://nashua.case.edu/pathways (No Longer Available)	52	18728044
	10	2009	MouseCyc	Mouse Pathway Database	Metabolic Pathways	NA	(A powerful platform for predicting genes and other genome features and for exploring the biological significance of genome organization)	http://mousecyc.jax.org (No Longer Available)	49	19682380
	11	2010	PlantCyc	Plant Metabolic Pathway Databases	Metabolic Pathways	NA	(PlantCyc is a metabolic pathway reference database containing more than 1000 pathways and their catalytic enzymes and genes, as well as compounds from over 350 plant species)	https://www.plantcyc.org/	127	20522724
	12	2012	SABIO-RK	System for the Analysis of Biochemical Pathways - Reaction Kinetics	Metabolic Pathways	NA	(Database with information about biochemical reactions, their kinetic rate equations with parameters and experimental conditions.)	http://sabio.h-its.org/	193	22102587
	13	2013	CottonGen	CottenCyc Pathways Database	Metabolic Pathways	NA	(A curated and integrated web-based relational database providing access to publicly available genomic, genetic and breeding data for cotton. )	http://www.cottongen.org	143	24203703
	14	2013	RiceCyc	The rice metabolic pathway database	Metabolic Pathways	NA	(A genome scale metabolic network for rice and accompanying analysis of tryptophan, auxin and serotonin biosynthesis regulation under biotic stress)	http://www.gramene.org/pathway/	62	24280345
	15	2013	RNApathwaysDB	RNA Pathways Database	Metabolic Pathways	NA	(An online resource about maturation and decay pathways involving RNA as the substrate.)	http://iimcb.genesilico.pl/rnapathwaysdb	10	23155061
	16	2014	EcoCyc	EcoCyc	Metabolic Pathways	NA	(EcoCyc is an encyclopedic reference providing information about the biological roles of E. coli genes, metabolites, and pathways.)	https://ecocyc.org/	58	26442933
	17	2014	DEOP	Dragon Explorer of Osmoprotection Pathways	Metabolic Pathways	NA	(Can be used to map genes or microbial genomes to potential osmoprotection-associated pathways, and thus link genes and genomes to other associated osmoprotection information. )	http://www.cbrc.kaust.edu.sa/deop/	24	25326239
	18	2015	EXPath	Comparative Expression Analysis Inferring Metabolic Pathways for Plants	Metabolic Pathways	NA	(Database resource that collects and utilizes gene expression profiles derived from microarray platforms under various conditions to infer metabolic pathways for plants.)	http://expath.itps.ncku.edu.tw	26	25708775
	19	2016	GRAMENE	Plant Metabolic Pathways	Metabolic Pathways	NA	(Online, open source, curated resource for plant comparative genomics and pathway analysis designed to support researchers working in plant genomics, breeding, evolutionary biology, system biology, and metabolic engineering.)	http://www.gramene.org	19	28713666
	20	2017	BioCyc	BioCyc	Metabolic Pathways	NA	(Collection of microbial genomes and metabolic pathways)	https://biocyc.org/	119	doi: 10.1093/bib/bbx085
	21	2019	MACADAM	MetAboliC pAthways DAtabase for Microbial taxonomic groups	Metabolic Pathways	NA	(Database for Microbial taxonomic groups for mining potential metabolic capacities of archaeal and bacterial taxonomic groups)	http://macadam.toulouse.inra.fr/	9	doi.org/10.1093/database/baz049
	22	2003	PseudoCyc	pathway-genome database	Metabolic Pathways	NA	(A Database of Metabolic Pathways in Pseudomonas aeruginosa PAO1)	http://BioCyc.org/	38	12867747
	23	2011	AcypiCyc	Acyrthosiphon pisum Metabolic Pathways	Metabolic Pathways	NA	(The AcypiCyc database webpage includes also, for comparative analyses, two other metabolic reconstruction BioCyc databases generated using CycAD)	http://acypicyc.cycadsys.org/ (No Longer Available)	18	21474551
	24	2016	MPMP	Malaria Parasite Metabolic Pathways	Metabolic Pathways	NA	(Website for the functional genomics of intraerythrocytic Plasmodium falciparum.)	MPMP.huji.ac.il	23	26530861
	25	2010	HumanCyc	HumanCyc	Metabolic Pathways	Human	(Encyclopedia of Homo sapiens genes and metabolism)	http://humancyc.org/	25	PMC3026227
	26	2000	PathDB	Pathways Database	Metabolic Pathways	NA	(PathDB is provided by the National Center for Genome Resources (NCGR) and is a research tool for scientists interested in analysing their experimental or computational data in the context of biological pathways and networks)	http://www.ncgr.org/pathdb/ (No Longer Available)	NA	NA
	27	2002	PATIKA	Pathway Analysis Tool for Integration and Knowledge Acquisition	Metabolic Pathways	NA	(Composed of a server-side, scalable, object-oriented database and client-side editors to provide an integrated, multi-user environment for visualizing and manipulating network of cellular events.)	https://www.patika.org/research/paper/arch.eps (No Longer Available)	195	12117798
	28	2005	KaPPA-View	Kazusa Plant Pathway Viewer	Metabolic Pathways	NA	(For representing quantitative data for individual transcripts and/or metabolites on plant metabolic pathway maps.)	http://kpv.kazusa.or.jp/ (No Longer Available)	159	16010003
	29	2007	MedicCyc 2.0	Medicago truncatula Pathway Database	Metabolic Pathways	NA	(Metabolic pathway reconstruction was used to generate a pathway database for M. truncatula (MedicCyc), which currently features more than 250 pathways with related genes, enzymes and metabolites.)	http://www.noble.org/MedicCyc/ (No Longer Available)	89	17344243
	30	2015	kPath	kPath	Metabolic Pathways	NA	(A database that integrates information related to metabolic pathways.)	http://browser.kpath.khaos.uma.es (No Longer Available)	8	26055101
	31	2013	MetaCyc	MetaCyc	Metabolic Pathways	NA	(Database of metabolic pathways and enzymes and the BioCyc)	https://metacyc.org/	894	24225315
	32	2003	PDS	Pathways Database System	Metabolic Pathways Transcription Factors Gene Regulatory Networks	NA	(oftware tools for modeling, storing, analyzing, visualizing, and querying biological pathways data at different levels of genetic, molecular, biochemical and organismal detail.)	http://nashua.cwru.edu/pathways (No Longer Available)	124	12761054
	33	2016	IPKB	Ingenuity Pathways Knowledge Base	Metabolic Pathways Transcription Factors Gene Regulatory Pathways	NA	(A web-based software application that allows users to identify the biological mechanisms, pathways, and functions most relevant to a dataset of genes or proteins of interest)	www.ingenuity.com	34	27999531
	34	1995	KEGG	Kyoto Encyclopedia of Genes and Genomes	Metabolic Pathways Transcription Factors Gene Regulatory Pathways	NA	(Metabolic, Regulatory, signaling, disease and drug pathways)	http://www.genome.jp/kegg/	3516	9847135
	35	1989	PathFinder	Cell Signaling Pathways	Pathway Diagrams	NA	(We review highlights of our research on Pathfinder, a decision-theoretic expert system for hematopathology diagnosis. We have developed techniques for efficiently acquiring, representing, and reasoning with uncertain biomedical knowledge.)	http://pathfinder.nimh.nih.gov (No Longer Available)	2	PMC2245693
	36	2002	CST	Cell Signaling TECHNOLOGY	Pathway Diagrams	NA	(NA)	https://www.cellsignal.com/contents/science/cst-pathways/science-pathways	NA	NA
	37	2007	LIPID MAPS	LIPID Metabolites and Pathways Strategy	Pathway Diagrams	NA	(A simple online interface has been developed to enable an end-user to rapidly generate a variety of lipid chemical structures, along with corresponding systematic names and ontological information.)	www.lipidmaps.org/tools/ (No Longer Available)	140	17584797
	38	2009	MaizeCyc	metabolic pathways in maize	Pathway Diagrams	NA	(MaizeGDB is the maize research community’s central repository for genetic and genomic information about the crop plant and research model Zea mays ssp. mays.)	http://www.maizegdb.org	49	21847242
	39	2013	LAMP	Library of Apicomplexan Metabolic Pathways	Pathway Diagrams	NA	(a web database that provides near complete mapping from genes to the central metabolic functions for some of the prominent intracellular parasites of the phylum Apicomplexa. )	http://www.llamp.net	48	23193253
	40	2016	GRAMENE	Plant Metabolic Pathways	Pathway Diagrams	NA	(A curated, open-source, integrated data resource for comparative functional genomics in crops and model plant species.)	http://www.gramene.org	19	28713666
	41	2019	GTDB	Glycosylation Pathways Database	Pathway Diagrams	NA	(The GTDB Toolkit (GTDB-Tk) provides objective taxonomic assignments for bacterial and archaeal genomes based on the Genome Taxonomy Database (GTDB).)	https://github.com/ecogenomics/gtdbtk	166	31730192
	42	2017	AtPID	Arabidopsis thaliana Protein Interactome Database	Protein-Protein Interactions	Arabidopsis	(An integrated database resource for protein interaction network and functional annotation)	http://www.megabionet.org/atpid	35	21617028
	43	1997	YPD	Yeast Proteome Database	Protein-Protein Interactions	NA	(A model for the organization and presentation of comprehensive protein information)	http://www.proteome.com/YPDhome.html (No Longer Available)	69	9016505
	44	2003	KinaseDB	Kinase Pathway Database	Protein-Protein Interactions	NA	(We have developed the Kinase Pathway Database, an integrated database involving major completely sequenced eukaryotes. )	http://kinasedb.ontology.ims.u-tokyo.ac.jp/ (No Longer Available)	84	12799355
	45	2009	PutidaNET	PutidaNET	Protein-Protein Interactions	NA	(Interactome database service and network analysis of Pseudomonas putida KT2440)	http://sequenceome.kobic.kr/PutidaNET (No Longer Available)	16	19958481
	46	2011	CADgene	Coronary Artery Disease Gene Database	Protein-Protein Interactions	NA	(A comprehensive database for coronary artery disease genes)	http://www.bioguo.org/CADgene/ (No Longer Available)	92	21045063
	47	2015	Flynet	Flynet	Protein-Protein Interactions	NA	(Network prioritization server for the Drosophila melanogaster biology)	https://www.inetbio.org/flynet/	13	25943544
	48	NA	MycoPathPD	Human Fungal Pathogens Proteome Database	Protein-Protein Interactions	Human	(A component of the Fungal Collection and contains comprehensive information on the entire proteomes of Candida albicans and seventeen other human fungal pathogens.)	https://portal.biobase-international.com/build_ghpywl/idb/1.0/html/bkldoc/source/bkl/proteome/proteome_mycopathpd_intro.html (No Longer Available)	NA	NS
	49	2003	Pathway Studio	Pathway Studio	Protein-Protein Interactions	NA	(A software application developed for navigation and analysis of biological pathways, gene regulation networks and protein interaction maps.)	www.ariadnegenomics.com/downloads/	626	14594725
	50	2017	pathDIP	Pathway Data Integration Portal	Protein-Protein Interactions Metabolic Pathways	NA	(Integrates data from 20 source pathway databases, ‘core pathways’, with physical protein–protein interactions to predict biologically relevant protein–pathway associations, referred to as ‘extended pathways’. )	http://ophid.utoronto.ca/pathdip	51	27899558
	51	2012	PAGED	Pathway and Gene Enrichment Database	Protein-Protein Interactions Metabolic Pathways	NA	(Integrated online database lays a foundation for developing tools beyond third-generation pathway analysis approaches on for discovering molecular phenotypes, especially for disease-associated pathway/gene-set enrichment analysis.)	http://bio.informatics.iupui.edu/PAGED (No Longer Available)	189	23046413
	52	2015	PathCards	Pathway Unification Database	Protein-Protein Interactions Metabolic Pathways	NA	(multi-source consolidation of human biological pathways)	http://pathcards.genecards.org/	127	25725062
	53	2011	AHD	Arabidopsis Hormone Database	Protein-Protein Interactions Metabolic Pathways	Arabidopsis	(To provide a systematic and comprehensive view of genes participating in plant hormonal regulation, an online accessible database Arabidopsis Hormone Database (AHD) has been developed, which is a collection of hormone related genes of the model organism Arabidopsis thaliana (AHRGs). )	http://ahd.cbi.pku.edu.cn/ (No Longer Available)	49	21045062
	54	2011	PATRIC	Pathosystems Resource Integration Center	Protein-Protein Interactions Metabolic Pathways	NA	(Pathosystems Resource Integration Center, provides integrated data and analysis tools to support biomedical research on bacterial infectious diseases)	https://www.patricbrc.org/	256	21896772
	55	2006	Pathguide	the Pathway Resource List	Repository	NA	(A meta-database that provides an overview of more than 190 web-accessible biological pathway and network databases)	http://www.pathguide.org/	458	16381921
	56	2008	InnateDB	InnateDB	Signaling Pathways	Human	(Database of the genes, proteins, experimentally-verified interactions and signaling pathways involved in the innate immune response of humans, mice and bovines to microbial infection.)	http://www.innatedb.com/	623	23180781
	57	2010	NetPath	NetPath	Signaling Pathways	Human	(Contains information on signal transduction pathways in humans)	http://www.netpath.org/	379	20067622
	58	2010	SMPDB	The Small Molecule Pathway Database	Signaling Pathways	Human	(An interactive, visual database containing more than 30 000 small molecule pathways found in humans only.)	https://smpdb.ca/	219	19948758
	59	2012	hiPathDB	A human-integrated pathway database	Signaling Pathways	Human	(Database that combines the curated human pathway data of NCI-Nature PID, Reactome, BioCarta and KEGG)	http://hiPathDB.kobic.re.kr (No Longer Available)	46	22123737
	60	2003	DOQCS	Database of Quantitative Cellular Signaling	Signaling Pathways	NA	(Includes reaction schemes, concentrations, rate constants, as well as annotations on the models. The database provides a range of search, navigation, and comparison functions.)	https://doqcs.ncbs.res.in/	153	12584128
	61	2004	SigPath	Signaling Pathway Information System	Signaling Pathways	NA	(An initial prototype of database that to catalog and annotate quantitative data in signaling networks.)	www.SigPath.org (No Longer Available)	55	15340175
	62	2004	STCDB	Signal Transduction Classification Database	Signaling Pathways	NA	(Database for classification of signal transduction)	http://www.techfak.uni-bielefeld.de/~mchen/STCDB (No Longer Available)	12	14681456
	63	2011	PC	Pathway Commons	Signaling Pathways	NA	(collection of publicly available pathway data from multiple organisms: Pathways include biochemical reactions, complex assembly, transport and catalysis events and physical interactions involving proteins, DNA, RNA, small molecules and complexes)	http://www.pathwaycommons.org/about/	967	21071392
	64	2011	MACPAK	Simulatable Macrophage Pathway Knowledgebase	Signaling Pathways	NA	(A computational system that allows biomedical researchers to query and study the dynamic behaviors of macrophage molecular pathways. )	http://macpak.csml.org (No Longer Available)	5	21505034
	65	2016	SIGNOR	SIGnaling Network Open Resource	Signaling Pathways	NA	(Organizes and stores in a structured format signaling information published in the scientific literature.)	https://signor.uniroma2.it/	150	26467481
	66	2019	MetaCore	MetaCore pathway database	Signaling Pathways	NA	(The statistically significant DEGs were further analyzed in Metacore and Cortellis Solution software to perform the GO function and pathway enrichment analyses)	https://clarivate.com/products/metacore/	3	31921802
	67	1995	SPAD	Signaling Pathway Database	Signaling Pathways	NA	(Database of protein signaling cascades with pathway diagrams for a limited number of extracellular signaling pathways in three broad areas: growth factors, cytokines, and hormones)	http://www.grt.Kyushu-u.ac.jp/spad/ (No Longer Available)	10	https://doi.org/10.11234/gi1990.6.160
	68	2003	PANTHER	Protein ANalysis THrough Evolutionary Relationships	Signaling Pathways	NA	(A database for protein analysis through evolutionary relationships)	http://www.pantherdb.org/	2459	12952881
	69	2004	TRMP	Therapeutically Relevant Multiple Pathways Database	Signaling Pathways	NA	(Database is designed to provide information about such multiple pathways along with related therapeutic targets, corresponding drugs/ligands, targeted disease conditions, constituent individual pathways, structural and functional information about each protein in the pathways. )	http://bidd.nus.edu.sg/group/trmp/sm.pdf (No Longer Available)	15	15059817
	70	2013	SignaLink	SignaLink	Signaling Pathways	NA	(To analyze signaling pathway cross-talks, transcription factors, miRNAs and regulatory enzymes)	http://signalink.org/	148	21559328
	71	2015	WikiPathways	WikiPathways	Signaling Pathways	NA	(An an open, collaborative platform for capturing and disseminating models of biological pathways for data visualization and analysis)	http://wikipathways.org/index.php/WikiPathways	352	26481357
	72	2017	Plant Reactome	Plant Reactome Pathway Database	Signaling Pathways	NA	(A free, open-source, curated plant pathway database portal, provided as part of the Gramene project.)	http://plantreactome.gramene.org/	44	27799469
	73	2013	PROTEIN LOUNGE - pathways	PROTEIN LOUNGE - pathways	Transcription Factors Gene Regulatory Pathways	NA	(Contains pathway, small interfering RNA (siRNA), peptide antigen, protein interaction, kinase-phosphatase, transcription factors, G-protein coupled receptor (GPCR), biochemical compound, and protein)	http://www.proteinlounge.com/	134	PMC3634387
	74	2011	REACTOME	REACTOME	Transcription Factors Gene Regulatory Pathways	NA	(Metabolic, signaling and regulatory pathways)	http://www.reactome.org/ReactomeGWT/entrypoint.html (No Longer Available)	1327	21067998
	75	2007	Hedgehog	Hedgehog Signaling Pathway Database	Transcription Factors Gene Regulatory Pathways	NA	(A curated repository of information pertaining to the Hedgehog developmental pathway.)	http://www.hedgehog.sfsu.edu (No Longer Available)	3	17151082
	* Data retrieved on December 2020
