# Supplementary material for: Navigating Multi-Scale Cancer Systems Biology Towards Model-Driven Clinical Oncology and Its Applications in Personalized Therapeutics
Source: Front Oncol. 2021 Nov 24;11:712505. doi: 10.3389/fonc.2021.712505 (PMC8652070; doi:10.3389/fonc.2021.712505)
Supplement: Supplementary file 1 [file DataSheet_1.zip › S_T - 03 - Biomolecular_Networks_Databases.xlsx]

## Sheet: Biomolecular Networks Database
	Biomolecular Network Databases
	Sir #	Year	Abbreviation	Database Name	Type of Network	Description	Availability (HTTP Links)	Citation*	Reference
	1	2001	BIND	Biomolecular Interaction Network Database	Gene Interaction Networks	(Database to store full descriptions of interactions, molecular complexes and pathways)	http://binddb.org (No Longer Available)	739	11125103
	2	2006	BioGRID	BioGRID	Gene Interaction Networks	(Database of Protein, Genetic and Chemical Interactions)	https://thebiogrid.org/	3344	16381927
	4	2006	BioModels	BioModels	Metabolic Pathways	(Database of curated, published, quantitative kinetic models of biochemical and cellular systems)	https://www.ebi.ac.uk/biomodels/	859	16381960
	5	2001	BioCarta	BioCarta Pathway	Pathway Diagrams	(Data provided on gene function, proteomic pathways, and reagent exchange)	http://www.biocarta.com/ (No Longer Available)
	6	2004	HumanCyc	HumanCyc	Pathway Diagrams	(Provides an encyclopedic reference on human metabolic pathways)	http://humancyc.org/	522	15642094
	7	2009	HAPPI	Human protein-protein interaction	Protein-Protein Interactions	(An online database of comprehensive human annotated and predicted protein interactions)	http://bio.informatics.iupui.edu/HAPPI/ (No Longer Available)	141	19594875
	8	2012	ANAP	Arabidopsis Network Analysis Pipeline	Protein-Protein Interactions	(present an interactive bioinformatics Web tool, ANAP (Arabidopsis Network Analysis Pipeline), which serves to effectively integrate the different data sets and maximize access to available data. )	http://gmdd.shgmo.org/Computational-Biology/ANAP (No Longer Available)	35	22345505
	9	2002	MINT	A molecular interaction database	Protein-Protein Interactions	(Database represent unique tools to store, in a computer readable form, the protein interaction information disseminated in the scientific literature)	https://mint.bio.uniroma2.it/	865	11911893
	10	2004	IntAct	IntAct	Protein-Protein Interactions	(Database system and analysis tools for molecular interaction data. All interactions are derived from literature curation or direct user submissions and are freely available)	https://www.ebi.ac.uk/intact/	967	14681455
	11	2004	PINdb	Proteins Interacting in the Nucleus database	Protein-Protein Interactions	(A database of nuclear protein complexes from human and yeast)	http://pin.mskcc.org/ (No Longer Available)	42	15087322
	12	2005	MIPS-MPPI	MIPS Mammalian Protein-Protein Interaction Database	Protein-Protein Interactions	(A collection of manually curated high-quality PPI data collected from the scientific literature by expert curators. )	http://mips.helmholtz-muenchen.de/proj/ppi/	570	15531608
	13	2005	PDZBase	PSD-95, Discs-large, ZO-1 Base	Protein-Protein Interactions	(A protein-protein interaction database for PDZ-domains)	https://icb.med.cornell.edu/services/pdz/start (No Longer Available)	215	15513994
	14	2008	CORUM	CORUM	Protein-Protein Interactions	(database is a collection of experimentally verified mammalian protein complexes)	https://mips.helmholtz-muenchen.de/corum/	117	30357367
	15	2008	PIG	Pathogen Interaction Gateway	Protein-Protein Interactions	(Identifying which interactions allow a pathogen to infect its host can help us to understand methods of pathogenesis and provide potential targets for therapeutics)	http://pig.vbi.vt.edu/ (No Longer Available)	70	18984614
	16	2011	HumanNet	HumanNet	Protein-Protein Interactions	(A large-scale, human gene functional interaction network (dubbed HumanNet))	http://www.functionalnet.org/humannet/about.html	617	21536720
	17	2017	TCSBN	Tissue/Cancer-Specific Biological Networks	Protein-Protein Interactions	(A database of tissue and cancer specific biological networks)	http://inetmodels.com/	28	29069445
	18		INstruct	interactome networks with structural resolution	Protein-Protein Interactions	(A database of 3D protein interactome networks with structural resolution)	http://instruct.yulab.org	114	23599502
	19	2004	HPRD	Human protein reference database	Protein-Protein Interactions	(Database represents a centralized platform to visually depict and integrate information pertaining to domain architecture, post-translational modifications, interaction networks and disease association for each protein in the human proteome.)	http://www.hprd.org/	615	14681466
	20	2000	DIP	A database of interacting proteins	Protein-Protein Interactions	(database catalogs experimentally determined interactions between proteins)	http://dip.doe-mbi.ucla.edu	1082	10592249
	21	2015	CancerNet	CancerNet	Protein-Protein Interactions	(CancerNet is a human cancer-specific miRNA-target interactions, protein-protein interactions (PPIs) and functionally synergistic miRNA pairs database.)	http://bis.zju.edu.cn/CancerNet/	23	26690544
	22	2015	ACSN	Atlas of Cancer Signalling Network	Protein-Protein Interactions	(is a web-based multi-scale resource of biological maps depicting molecular processes in the cancer cell and the tumor microenvironment)	https://acsn.curie.fr/ACSN2/ACSN2.html	97	26192618
		2017	STRING	Search Tool for the Retrieval of Interacting Genes/Proteins	Protein-Protein Interactions	(Database aims to collect and integrate this information, by consolidating known and predicted protein–protein association data for a large number of organisms.)	string-db.org	3433	27924014
	23	2002	GeneNet	Gene Network	Protein-Protein Interactions Metabolic Pathways Transcription Factors Gene Interaction Networks	(A database on structure and functional organisation of gene networks)	http://wwwmgs.bionet.nsc.ru/mgs/systems/genenet/	76	11752348
	24	2004	aMAZE	The aMAZE LightBench	Protein-Protein Interactions Metabolic Pathways Transcription Factors Gene Interaction Networks	(An integrated database encompassing metabolic, regulatory and signal transduction pathways. As part of the project, a series of specialised querying tools, is being developed, in particular pathway queries, finding, comparing and abstracting pathways.)	http://www.amaze.ulb.ac.be/ (No Longer Available)	85	14681453
	25	2012	AnimalTFDB	AnimalTFDB	Protein-Protein Interactions Transcription Factors Gene Interaction Networks	(To better serve the community, we provided detailed annotations for each TF, including basic information, gene structure, functional domain, 3D structure hit, Gene Ontology, pathway, protein–protein interaction, paralogs, orthologs, potential TF-binding sites and targets.)	http://www.bioguo.org/AnimalTFDB/ (No Longer Available)	248	22080564
	26	1998	CSNDB	Cell Signaling Networks Database	Signaling Pathways	(A data- and knowledge- base for signaling pathways of human cells. It compiles the information on biological molecules, sequences, structures, functions, and biological reactions which transfer the cellular signals. Signaling pathways are compiled as binary relationships of biomolecules and represented by graphs drawn automatically.)	http://geo.nihs.go.jp/csndb.html (No Longer Available)	86	10072089
	27	2015	CCMI	The Cancer Cell Map Initiative	Signaling Pathways	(Aimed at systematically detailing these complex interactions among cancer genes and how they differ between diseased and healthy states.)	https://ccmi.org/	90	26000852
	28	2008	SPIKE	Signaling Pathways Integrated Knowledge Engine	Signaling Pathways	(Pathway information on DNA damage response, cell cycle, programmed cell death and hearing related pathways)	http://www.cs.tau.ac.il/~spike/	85	21097778
	29	2011	INOH	Integrating Network Objects with Hierarchies	Signaling Pathways	(Database is a highly structured, manually curated database of signal transduction pathways including Mammalia, Xenopus laevis, Drosophila melanogaster, Caenorhabditis elegans and canonical.)	http://www.inoh.org/ (No Longer Available)	48	22120663
	30	2012	PID	Pathway Interaction Database	Signaling Pathways	(Signaling and regulatory pathways)	http://pid.nci.nih.gov/ (No Longer Available)	24	22923304
	31	2009	CPDB	ConsensusPathDB-human	Signaling Pathways Transcription Factors Gene Interaction Networks	(A database system for the integration of human functional interactions)	http://cpdb.molgen.mpg.de/CPDB	396	18940869
	* Data retrieved on December 2020
