# Supplementary material for: Navigating Multi-Scale Cancer Systems Biology Towards Model-Driven Clinical Oncology and Its Applications in Personalized Therapeutics
Source: Front Oncol. 2021 Nov 24;11:712505. doi: 10.3389/fonc.2021.712505 (PMC8652070; doi:10.3389/fonc.2021.712505)
Supplement: Supplementary file 1 [file DataSheet_1.zip › S_T - 04 - Environment_Databases.xlsx]

## Sheet: Microenvironment Databases
	Microenvironment Databases
	Sir #	Year	Abbreviation	Modeling Approaches	Description	Availability (HTTP Links)	Citation	Reference
	1	2005	SPD	Secreted Protein Database	(Contains a total of 18152 secreted proteins in Human, Mouse and Rat proteomes.)	https://www.hsls.pitt.edu/obrc/index.php?page=URL1104935692 (No Longer Available)	184	15608170
	2	2005	The Plasma Proteome Database	The Plasma Proteome Database	(hosts qualitative and quantitative information on proteins from plasma and serum and the ones reported in extracellular vesicle isolated from plasma.)	http://www.plasmaproteomedatabase.org/	147	16041672
	3	2011	MatrixDB	MatrixDB	(the extracellular matrix interaction database)	http://matrixdb.univ-lyon1.fr/	88	20852260
	4	2012	ExoCarta	ExoCarta	(Provides with the contents that were identified in exosomes in multiple organisms, facilitate the access to information about content of exosomes, and cell location, molecular function and biological process of proteins, and help to distinguish between the true secreted proteins and intracellular contaminants.)	http://www.exocarta.org	742	21989406
	5	2015	Evpedia	Extracellular vesicles- pedia	(A community web portal for extracellular vesicles research.)	http://evpedia.info	257	25388151
	6	2015	HCSD	Human Cancer Secretome Database	(Contains 7000 nonredundant human proteins collected from up to 35 high-throughput studies on 17 cancer types.)	http://ww7.cancersecretome.org/ (No Longer Available)	21	26078477
	7	2017	CancerPDF	cancer-associated peptidomes in human biofluids	(covers nearly 30 types of human cancers and contains 14,367 experimentally validated peptides)	http://crdd.osdd.net/raghava/cancerpdf/	20	28473704
	8	2019	Vesiclepedia	Vesiclepedia	(EVs can be classified into three broad classes (i), ectosomes or shedding microvesicles (ii), exosomes and (iii), apoptotic bodies. A compendium of RNA, proteins, lipids and metabolites in extracellular vesicles)	http://microvesicles.org	99	30395310
	9	2019	MatrisomeDB	MatrisomeDB	(A database integrating experimental data on the proteomic characterization of the ECM of eight normal tissues and three tumor types from five studies.)	http://matrisomedb.pepchem.org/	11	31586405
	* Data retrieved on December 2020
