# Supplementary material for: Navigating Multi-Scale Cancer Systems Biology Towards Model-Driven Clinical Oncology and Its Applications in Personalized Therapeutics
Source: Front Oncol. 2021 Nov 24;11:712505. doi: 10.3389/fonc.2021.712505 (PMC8652070; doi:10.3389/fonc.2021.712505)
Supplement: Supplementary file 1 [file DataSheet_1.zip › S_T - 05 - Cell_Lines_Databases.xlsx]

## Sheet: Cell Lines Databases 
	Cell Lines Databases
	Sir #	Year	Abbreviation	Database Name	Description	Availability (HTTP Links)	Citation*	Reference
	1	2009	CLDB	Cell Line Data Base	(Provides structure and recent improvements towards molecular authentication of human cell lines)	http://bioinformatics.hsanmartino.it/cldb/cldb.php	133	18927105
	2	2010	DSMZ STR profile database	DSMZ STR profile database	(A comparison and harmonisation of comprehensive datasets of DNA STR (Short Tandem Repeats) profiles of cell banks ATCC, JCRB and RIKEN as a human cell line cross-contamination initiative. )	https://iclac.org/databases/dsmz-str-profile-database/	66	19859913
	3	2011	IGRhCellID	IGRhCellID	(Database integrates 7 common authentic tools from public domains and profiles of genomic alterations from our laboratory of common human cell lines to reduce or eradicate long standing concerns of cell misidentification.)	http://igrcid.ibms.sinica.edu.tw/cgi-bin/index.cgi	10	21051335
	4	2012	ICLAC	International Cell Line Authentication Committee	(Database is the result of an integration effort aimed at including all certified STR profiles of human cell lines in a unique database.)	https://iclac.org/	NA	NA
	5	2012	CCLE	Cancer Cell Line Encyclopedia	(a compilation of gene expression, chromosomal copy number, and massively parallel sequencing data from 947 human cancer cell lines. )	https://portals.broadinstitute.org/ccle	4729	22460905
	6	2013	CellLineNavigator	CellLineNavigator	(web-based workbench for large scale comparisons of a large collection of diverse cell lines.)	http://www.medicalgenomics.org/celllinenavigator (No Longer Available)	25	23118487
	7	2013	CLIFF	Cell Line Identity Finding by Fingerprinting	(an Optimized Resource for Short Tandem Repeat Profile Authentication)	https://www.nervianoms.com/en/ (No Longer Available)	15	23356232
	8	2014	CLO	Cell Line Ontology	(A cell line is a colony of cells that is artificially developed and grown under controlled conditions)	http://www.clo-ontology.org/	62	25852852
	9	2016	hPSCreg	Human Pluripotent Stem Cell Registry	(A public registry and data portal for human embryonic and induced pluripotent stem cell lines (hESC and hiPSC).)	https://hpscreg.eu/	28	26400179
	10	2018	Cellosaurus	Cellosaurus	(a Cell-Line Knowledge Resource)	https://web.expasy.org/cellosaurus/	128	29805321
	11	2018	CellMinerCDB	CellMinerCDB	(enables exploration and analysis of cancer cell line pharmacogenomic data across different sources and can be used to explore connections between drugs and various features of cancer, such as genetic mutations, cell signatures, DNA methylation and more. )	https://discover.nci.nih.gov/cellminercdb/	36	30553813
	12	2018	GEMiCCL	Gene Expression and Mutations in Cancer Cell Lines	(mining genotype and expression data of cancer cell lines with elaborate visualization)	https://www.kobic.kr/GEMICCL/ (No Longer Available)	4	29726944
	13	2019	COSMIC Cell Lines	COSMIC Cell Lines	(Mutation profiles of over 1,000 cell lines used in cancer research)	https://cancer.sanger.ac.uk/cell_lines	700	30371878
	14	2020	CLASTR	Cellosaurus STR similarity search tool	(CLASTR is a STR similarity search tool that allows to compare one or more STR profiles from human, dog or mouse cell lines with those available in the Cellosaurus (~7000 profiles)).	https://iclac.org/databases/clastr/	2	31444973
	* Data retrieved on December 2020
