# Supplementary material for: Navigating Multi-Scale Cancer Systems Biology Towards Model-Driven Clinical Oncology and Its Applications in Personalized Therapeutics
Source: Front Oncol. 2021 Nov 24;11:712505. doi: 10.3389/fonc.2021.712505 (PMC8652070; doi:10.3389/fonc.2021.712505)
Supplement: Supplementary file 1 [file DataSheet_1.zip › S_T - 06 - Histological_Images_Databases.xlsx]

## Sheet: Histological Images Databases
	Histological Images Databases
	Sir #	Year	Abbreviation	Database Name	Description	Availability (HTTP Links)	Citation*	Reference
	1	2007	TMAD	Tissue Microarray Database	(A public resource for disseminating annotated tissue images and associated expression data.)	http://tma.stanford.edu (No Longer Available)	85	17989087
	2	2013	CDSA	Cancer Digital Slide Archive	(The Cancer Genome Atlas (TCGA) project not only provides an extensive collection of genomics and clinical outcome data for large cohorts of patients of more than 30 types of cancers, but also hosts a large collection of matched histopathologic images for solid tumor samples. Currently, more than 24,000 histopathologic images are available at the TCGA data portal and can be visualized at the Canc…	http://cancer.digitalslidearchive.net/	111	23893318
	3	2013	TCIA	The Cancer Imaging Archive	(An open-source, open-access information resource to support research, development, and educational initiatives utilizing advanced medical imaging of cancer.)	https://www.cancerimagingarchive.net/	1292	23884657
	4	2014	GTEx	Genotype Tissue Expression	(The GTEx Histological Image Viewer contains detailed tissue histology images collected from approximately 40 different tissue types from nearly 1000 postmortem donors as part of the Genotype-Tissue Expression (GTEx) program. )	https://biospecimens.cancer.gov/resources/tissue_image_library.asp	3472	23715323
	5	2017	HistomicsML	HistomicsML	(An interactive machine-learning system for digital pathology imaging datasets. )	https://hub.docker.com/r/histomicsml/active/ (No Longer Available)	20	29109450
	6	2017	MRF‐ANN	MRF‐ANN	(To model digital images with respect to spatial information, MRF models are common in practice for many years)	NA	18	28319275
	7	2019	Camelyon17	Camelyon17	(Objective is to make a patient level prediction based on information from several whole slide images.)	NA	69	30716025
	8	2020	Histopathological imaging database for oral cancer analysis	Histopathological imaging database for oral cancer analysis	(It is the investigation of biological tissues to detect the presence of diseased cells in microscopic detail. It usually involves a biopsy.)	https://github.com/Tabassum2019/A-histopathological-image-repository-of-normal-epithelium-of-Oral-Cavity-and-OSCC/blob/master/README.md	1	32021884
	9	NA	TCGA-READ	TCGA-READ	(The Cancer Genome Atlas Rectum Adenocarcinoma (TCGA-READ) data collection is part of a larger effort to build a research community focused on connecting cancer phenotypes to genotypes by providing clinical images matched to subjects from The Cancer Genome Atlas (TCGA). Clinical, genetic, and pathological data resides in the Genomic Data Commons (GDC) Data Portal while the radiological data is st…	https://wiki.cancerimagingarchive.net/display/Public/TCGA-READ	NA	NA
	* Data retrieved on December 2020
