# Supplementary material for: Navigating Multi-Scale Cancer Systems Biology Towards Model-Driven Clinical Oncology and Its Applications in Personalized Therapeutics
Source: Front Oncol. 2021 Nov 24;11:712505. doi: 10.3389/fonc.2021.712505 (PMC8652070; doi:10.3389/fonc.2021.712505)
Supplement: Supplementary file 1 [file DataSheet_1.zip › S_T - 07 - Mutation_&_Drug_Databases.xlsx]

## Sheet: Mutation & Drug Databases
	Mutation & Drug Databases
	Sir #	Year	Abbreviation	Database Name	Description	Availability (HTTP Links)	Citation*	Reference
	1	2002	OMIM	Online Mendelian Inheritance in Man	(A comprehensive, authoritative and timely knowledgebase of human genes and genetic disorders compiled to support research and education in human genomics and the practice of clinical genetics. )	www.ncbi.nlm.nih.gov/omim	613	11752252
	2	2002	TTD	Therapeutic Targets Database	(Designed to provide information about the known therapeutic protein and nucleic acid targets described in the literature, the targeted disease conditions, the pathway information and the corresponding drugs/ligands directed at each of these targets. )	http://xin.cz3.nus.edu.sg/group/ttd/ttd.asp (No Longer Available)	461	11752352
	3	2004	TRMP	Therapeutically Relevant Multiple Pathways Database	(Facilitate mechanistic study of drug actions and a more comprehensive understanding the relationship between different targets of the same disease, it is useful to develop a database of known therapeutically relevant multiple pathways)	http://bidd.nus.edu.sg/group/trmp/trmp.asp (No Longer Available)	15	15059817
	4	2007	CancerGenes	CancerGenes	(A resource to simplify the process of gene selection and prioritization in large collaborative projects. )	http://cbio.mskcc.org/cancergenes (No Longer Available)	200	17088289
	5	2008	PDTD	Potential Drug Target Database	(Protein database for in silico target identification. )	http://www.dddc.ac.cn/tarfisdock (No Longer Available)	303	18282303
	6	2008	MethCancerDB	MethCancerDB	(Collects and annotates genes and sequences from the abundance of published methylation studies and interlinks them to all methylation-relevant bioinformatical resources.)	http://www.methcancerdb.net (No Longer Available)	21	18253128
	7	2008	MethyCancer	MethyCancer	(The database of human DNA methylation and cancer)	http://methycancer.genomics.org.cn (No Longer Available)	129	17890243
	8	2009	RAPID	Resource of Asian Primary Immunodeficiency Diseases	(It hosts information on sequence variations and expression at the mRNA and protein levels of all genes reported to be involved in PID patients. )	http://rapid.rcai.riken.jp/en/index.html (No Longer Available)	47	18842635
	9	2010	KEGG Disease	KEGG Disease	(In the KEGG database resource, diseases are viewed as perturbed states of the molecular system, and drugs as perturbants to the molecular system. Disease information is computerized in two forms: pathway maps and gene/molecule lists. )	http://www.genome.jp/kegg/	2195	19880382
	10	2011	DAnCER	Disease Annotated Chromatin Epigenetics Resource	(DAnCER allows visual explorations of the integrated data and flexible query capabilities using a variety of data filters. In particular, disease information and functional annotations are mapped onto the protein interaction networks, enabling the user to formulate new hypotheses on the function and disease associations of a given gene based on those of its interaction partners.)	http://wodaklab.org/dancer/	25	20876685
	11	2011	Dr. PIAS	Druggable Protein-protein Interaction Assessment System	(Dr. PIAS assesses whether a PPI is druggable as a target for small chemical ligands by using a supervised machine-learning method, support vector machine (SVM).)	http://www.drpias.net (No Longer Available)	28	21303559
	12	2011	CADgene	Coronary Artery Disease Gene Database	(a comprehensive database for CAD genes. We manually extracted CAD-related evidence for more than 300 candidate genes for CAD from over 1300 publications of genetic studies. )	http://www.bioguo.org/CADgene/ (No Longer Available)	95	21045063
	13	2011	ClinicalTrials.gov	ClinicalTrials.gov	(The ClinicalTrials.gov trial registry was expanded in 2008 to include a database for reporting summary results.)	Clinicaltrials.gov	537	21366476
	14	2013	DGA	Disease and Gene Annotations	(DGA integrates these resources together using semantic mappings to build an integrative set of disease-to-gene and gene-to-gene relationships with excellent coverage based on current knowledge. )	http://dga.nubic.northwestern.edu (No Longer Available)	59	23197658
	15	2013	KIDFamMap	Kinase-Inhibitor-Disease Family Map	(This database includes 1208 KIFs, 962 KIDs, 55 603 kinase-inhibitor interactions (KIIs), 35 788 kinase inhibitors, 399 human protein kinases, 339 diseases and 638 disease allelic variants.)	http://gemdock.life.nctu.edu.tw/KIDFamMap/	17	23193279
	16	2014	drug2gene	drug2gene	(A knowledge base, which combines the compound/drug-gene/protein information from 19 publicly available databases. )	http://www.drug2gene.com (No Longer Available)	39	24618344
	17	2015	DoCM	Database of Curated Mutations	(An open-source, openly-licensed resource to enable the cancer research community to aggregate, store, and track biologically important cancer variants.)	http://www.docm.info/	55	27684579
	18	2016	VHLdb	von Hippel-Lindau tumor suppressor protein	(A database of pVHL interactions and mutations)	http://vhldb.bio.unipd.it/	20	27511743
	19	2016	DDRprot	DNA Damage Response proteins database	(Signalling network is an essential system that protects the genome’s integrity. )	http://ddr.cbbio.es (No Longer Available)	9	27577567
	20	2016	SomamiR DB	Somatic mutations altering microRNA-ceRNA interactions	(A database of cancer somatic mutations in microRNAs (miRNA) and their target sites that potentially alter the interactions between miRNAs and competing endogenous RNAs (ceRNA) including mRNAs, circular RNAs (circRNA) and long noncoding RNAs (lncRNA). )	http://compbio.uthsc.edu/SomamiR	69	26578591
	21	2016	WITHDRAWN	A Resource for Withdrawn and Discontinuous Drugs	(A resource for withdrawn and discontinued drugs publicly accessible at http://cheminfo.charite.de/withdrawn. Today, the database comprises 578 withdrawn or discontinued drugs, their structures, important physico-chemical properties, protein targets and relevant signaling pathways.)	http://cheminfo.charite.de/withdrawn (No Longer Available)	119	26553801
	22	2016	2P2Idb	The Protein-Protein Interaction Inhibition Database	(A database that contains the structure, some physicochemical characteristics, the pharmacological data and the profile of the PPI targets of several hundreds modulators of protein–protein interactions.)	http://www.ippidb.cdithem.fr (No Longer Available)	35	26432833
	23	2016	PLATINUM	Protein-Ligand Affinity Change Upon Mutation Database	(This manually curated, literature-derived database, comprising over 1000 mutations, associates for the first time experimental information on changes in affinity with three-dimensional structures of protein–ligand complexes. )	http://structure.bioc.cam.ac.uk/platinum (No Longer Available)	66	25324307
	24	2017	ClViC	Clinical Interpretation of Variants in Cancer	( An open-access content, public application programming interfaces (APIs) and provenance of supporting evidence to allow for the transparent creation of current and accurate variant interpretations for use in cancer precision medicine.)	https://civicdb.org/home	239	28138153
	25	2017	OncoKB	OncoKB	(OncoKB annotates the biological and oncogenic effect and the prognostic and predictive significance of somatic molecular alterations.)	http://oncokb.org/	527	28890946
	26	2017	HDNetDB	Huntington's Disease Network DataBase	(A database that integrates molecular interactions with many HD-relevant datasets.)	http://hdnetdb.sysbiolab.eu (No Longer Available)	10	28701700
	27	2018	MobiDB	a database of protein disorder and mobility annotations	(Database of protein disorder and mobility annotations has been significantly updated and upgraded since its last major renewal in 2014. Several curated datasets for intrinsic disorder and folding upon binding have been integrated from specialized databases.)	mobidb.bio.unipd.it	111	29136219
	28	2018	DLAD4U	Disease List Automatically Derived For You	(An efficient, accurate and easy-to-use disease search engine based on PubMed literature.)	http://dlad4u.zhang-lab.org/index.php	1	30591010
	29		SIDER	SIDER	(database of drugs and adverse drug reactions.)	http://sideeffects.embl.de	491	26481350
	30	2002	Therapeutic Target DB	Therapeutic Target DB	(Database to provide information about the known and explored therapeutic protein and nucleic acid targets, the targeted disease, pathway information and the corresponding drugs directed at each of these targets.)	http://bidd.nus.edu.sg/group/cjttd/ (No Longer Available)	461	11752352
	31	2003	CTD	Comparative Toxicogenomics Database	(First publicly available database to a) provide annotated associations among genes, proteins, references, and toxic agents, with a focus on annotating data from aquatic and mammalian organisms; b) include nucleotide and protein sequences from diverse species; c) offer a range of analysis tools for customized comparative studies; and d) provide information to investigators on available molecular …	http://ctd.mdibl.org	145	12760826
	32	2006	DrugBank	DrugBank	(Combines detailed drug (i.e. chemical, pharmacological and pharmaceutical) data with comprehensive drug target (i.e. sequence, structure, and pathway) information. )	https://www.drugbank.ca/	2718	16381955
	33	2008	PharmGKB	PharmGKB	(Repository for genetic, genomic, molecular and cellular phenotype data and clinical information about people who have participated in pharmacogenomics research studies. The data includes, but is not limited to, clinical and basic pharmacokinetic and pharmacogenomic research in the cardiovascular, pulmonary, cancer, pathways, metabolic and transporter domain)	https://www.pharmgkb.org/	88	18949600
	34	2008	STITCH	Search tool for interactions of chemicals	(A searchable database that integrates information about interactions from metabolic pathways, crystal structures, binding experiments and drug–target relationships. )	http://stitch.embl.de/	518	18084021
	35	2008	SuperTarget	SuperTarget	(A database that contains a core dataset of about 7300 drug-target relations of which 4900 interactions have been subjected to a more extensive manual annotation effort. SuperTarget provides tools for 2D drug screening and sequence comparison of the targets. )	http://insilico.charite.de/supertarget/ (No Longer Available)	479	17942422
	36	2008	MATADOR	Manually Annotated Targets and Drugs Online Resource	(Resource for protein-chemical interactions. It differs from other resources such as DrugBank in its inclusion of as many direct and indirect interactions as we could find. In contrast, DrugBank usually contains only the main mode of interacton.)	http://matador.embl.de/	479	17942422
	37	2010	KEGG Drug	KEGG Drug	(Contains information about molecular networks, such as targets, metabolizing enzymes and drug–drug interactions. )	https://www.genome.jp/kegg/drug/	2195	19880382
	38	2010	ChemSpider	ChemSpider	(ChemSpider is a free access website for chemists built with the intention of providing a structure centric community for chemists. )	www.chemspider.com/	18	PMC2867124
	39	2010	T3DB	Toxin and Toxin-Target Database	(A comprehensively annotated database of common toxins and their targets)	http://www.t3db.org	102	19897546
	40	2012	GDSC	Genomics of Drug Sensitivity in Cancer	(Contains drug response data and genomic markers of sensitivity)	https://www.cancerrxgene.org/	891	23180760
	41	2013	DGIdb	Drug–Gene Interaction database	(Resource organizes and shows drug-gene interactions and gene druggability information from web resources, papers or other databases.)	http://www.dgidb.org/	328	24122041
	42	2013	CancerDR	Cancer Drug Resistance Database	(Database of 148 anticancer drugs and their effectiveness against around 1000 cancer cell lines. )	http://crdd.osdd.net/raghava/cancerdr/	85	23486013
	43	2014	IUPHAR/BPS	UPHAR BPS Guide to PHARMACOLOGY	(An expert-curated pharmacological database of drug targets and their ligands.)	http://www.guidetopharmacology.org/	817	24234439
	44	2015	PubChem	PubChem	(A public repository for information on chemical substances and their biological activities, launched in 2004 as a component of the Molecular Libraries Roadmap Initiatives of the US National Institutes of Health (NIH).)	http://pubchem.ncbi.nlm.nih.gov/	2186	26400175
	45	2015	ZINC	ZINC	(database of commercially-available compounds for virtual screening.)	http://zinc.docking.org/	844	https://doi.org/10.1021/acs.jcim.5b00559
	46	2017	MolBase	MolBase	(Compound library)	www.molbase.com/en/index.html	9	29333236
	47	2018	Target-Pathogen	Target-Pathogen	(Resource that allows genome wide based target ranking and identification.)	http://target.sbg.qb.fcen.uba.ar/patho/	22	29106651
	48	2018	PharmacoDB	PharmacoDB	(An vitro anticancer drug screening studies )	https://pharmacodb.pmgenomics.ca/	54	30053271
	49	2018	PanDrug	PanDrug	(A computational methodology to guide the selection of personalized treatments in cancer patients using the variant lists provided by genome-wide sequencing analyses.)	https://www.pandrugs.org/	23	29848362
	50	NA	My Cancer Genome	My Cancer Genome	(Resource for precision cancer medicine knowledge that contains data on therapies for specific tumor mutations, as well as related therapeutic implications, including available clinical trials. )	https://www.mycancergenome.org/	NA	NA
	* Data retrieved on December 2020
