# Supplementary material for: Navigating Multi-Scale Cancer Systems Biology Towards Model-Driven Clinical Oncology and Its Applications in Personalized Therapeutics
Source: Front Oncol. 2021 Nov 24;11:712505. doi: 10.3389/fonc.2021.712505 (PMC8652070; doi:10.3389/fonc.2021.712505)
Supplement: Supplementary file 1 [file DataSheet_1.zip › S_T - 08 - Network_Modeling_Tools.xlsx]

## Sheet: Network-based
	Network Modeling Tools
	Sir #	Year	Abbreviation	Tool names	Type	Description	Availability (HTTP Links)	Citation *	Reference
	1	1993	GEPASI	GEPASI	Differential Equations	(GEPASI is a software system for modelling chemical and biochemical reaction networks on computers running Microsoft Windows. )	http://www.gepasi.org/	855	8293329
	2	2003	CellDesigner	CellDesigner	Differential Equations	(CellDesigner is a structured diagram editor for drawing gene-regulatory and biochemical networks.)	http://www.celldesigner.org/	684	doi:10.1016/S1478-5382(03)02370-9
	3	2004	BioNetGen	BioNetGen	Differential Equations	(Simulate the kinetics of chemicals reactions using conventional methods, such as numerical integration of the corresponding system of ordinary differential equations (ODEs) for mass-action kinetics )	http://cellsignaling.lanl.gov/bionetgen (No Longer Available)	433	15217809
	4	2006	COPASI	COmplex PAthway SImulator	Differential Equations	(Provides a graphical environment to create programs that control graphic turtles that reside in a world of patches, which are monitored by an observer.)	http://www.copasi.org	2270	17032683
	5	2008	Vcell	Virtual Cell	Differential Equations	(Virtual Cell has been developed as a cellular structure and function simulator)	http://vcell.org/	229	19045830
	6	2013	Path2Models	Path2Models	Differential Equations	(Can automatically generate mathematical models from pathway representations using a suite of freely available software)	https://www.ebi.ac.uk/biomodels/path2models	128	24180668
	7	2003	DAVID	DAVID	NA	(A web-accessible program that integrates functional genomic annotations with intuitive graphical summaries)	http://www.david.niaid.nih.gov (No Longer Available)	8326	12734009
	8	2008	GENESIS	Gene Network Evolution SImulation Software	Quantitative Boolean Models	(A gene network evolution simulation software)	http://genomics.iab.keio.ac.jp/genesis.html (No Longer Available)	7	19087333
	9	2010	ConceptGen	ConceptGen	NA	(a gene set enrichment and gene set relation mapping tool)	http://conceptgen.ncibi.org (No Longer Available)	149	20007254
	10	2013	NaviCell	NaviCell	NA	(A web tool for exploring large maps of molecular interactions)	https://navicell.curie.fr/	58	24099179
	11	2009	WhichGenes	WhichGenes	Qualitative Boolean Models	(A web-based tool for gathering, building, storing and exporting gene sets with application in gene set enrichment analysis)	http://www.whichgenes.org/api/	35	19406925
	12	2009	SimBoolNet	SimBoolNet	Qualitative Boolean Models	(SimBoolNet is an open source Cytoscape plugin that simulates the dynamics of signaling transduction using Boolean networks. )	http://www.ncbi.nlm.nih.gov/CBBresearch/Przytycka/SimBoolNet	64	19887508
	13	2012	The Cell Collective	The Cell Collective	Qualitative Boolean Models	(The Cell Collective is a platform that allows the world-wide scientific community to create these models collectively. Its interface enables users to build and use models without specifying any mathematical equations or computer code - addressing one of the major hurdles with computational research.)	http://www.thecellcollective.org	127	22871178
	14	2014	BooleSim	Boolean network simulator	Qualitative Boolean Models	(An open-source in-browser tool for simulation and manipulation of Boolean networks. )	http://rumo.biologie.hu-berlin.de/boolesim/	29	24078712
	15	2016	CABeRNET	CABeRNET	Qualitative Boolean Models	(A Cytoscape app for the generation, simulation and analysis of Boolean models of GRNs, specifically focused on their augmentation when a only partial topological and functional characterization of the network is available. )	http://bimib.disco.unimib.it/index.php/CABERNET (No Longer Available)	16	26846964
	16	2017	ViSiBool	ViSiBool	Qualitative Boolean Models	(ViSiBooL aims at providing a graphical way of modeling and simulating networks.)	http://sysbio.uni-ulm.de/?Software:ViSiBooL	21	27797768
	17	2008	BooleanNet	BooleanNet	Qualitative Boolean Models	(It is a tool that can simulate a Boolean model based on a very simple text based input describing the interactions and regulatory relationships in the system. )	http://booleannet.googlecode.com (No Longer Available)	295	19014577
	18	2012	GINsim	Gene Interaction Network simulation	Qualitative Boolean Models	(A computer tool for the modeling and simulation of genetic regulatory networks.)	http://ginsim.org/	120	22144167
	19	2007	CellNetAnalyzer	CellNetAnalyzer	Qualitative Boolean Models	(A toolbox for MATLAB facilitating, in an interactive and visual manner, a comprehensive structural analysis of metabolic, signalling and regulatory networks.)	http://www.mpi-magdeburg.mpg.de/projects/cna/cna.html	547	17408509
	20	2008	NET-SYNTHESIS	NET-SYNTHESIS	Qualitative Boolean Models	(A software for combined synthesis, inference and simplification of signal transduction networks.)	http://www.cs.uic.edu/~dasgupta/network-synthesis/	41	18033793
	21	2010	RuleMonkey	RuleMonkey	Quantitative Boolean Models	(A network-free method for simulation of rules-based models)	http://public.tgen.org/rulemonkey	66	20673321
	22	2007	NetBuilder	NetBuilder	Quantitative Boolean Models	(A a tool for integrating the construction, simulation, evolution, and analysis of complex regulatory networks. )	http://strc.herts.ac.uk/bio/maria/Apostrophe (No Longer Available)	15	doi:10.1186/1752-0509-1-S1-P72
	23	2009	DYNSTOC	DYNSTOC	Quantitative Boolean Models	(A tool for simulating large-scale rule-based models)	http://public.tgen.org/dynstoc/	70	19213740
		2010	BoolNet	BoolNet	Quantitative Boolean Models	(BoolNet efficiently integrates methods for synchronous, asynchronous and probabilistic BNs. )	http://www.informatik.uni-ulm.de/ni/mitarbeiter/HKestler/boolnet/ (No Longer Available)	334	20378558
	25	2017	MaBoSS	Markovian Boolean Stochastic Simulator	Quantitative Boolean Models	(For modeling signaling pathways are facilitated, including model construction, visualization, simulations of mutations, drug treatments and sensitivity analyses. It offers a framework for automated production of theoretical predictions.)	https://maboss.curie.fr/	46	28881959
	26	2018	ATLANTIS	Attractor Landscape Analysis Toolbox for Cell Fate Discovery and Reprogramming	Quantitative Boolean Models	(Attractor Landscape Analysis Toolbox (ATLANTIS) for cell fate discovery, from biomolecular networks, and reprogramming upon network perturbation. )	https://github.com/BIRL/ATLANTIS	6	29476134
	27	2008	MetaReg	MetaReg	Quantitative Boolean Models	(Computational tool that models cellular networks and integrates experimental results with such models.)	http://acgt.cs.tau.ac.il/metareg/application.html	13	18171474
	28	2013	CellNOpt	CellNetOptimizer	Quantitative Boolean Models	(A software used for creating logic-based models of signal transduction networks using different logic formalisms (Boolean, Fuzzy, or differential equations).)	https://saezlab.github.io/CellNOptR/	11	23086842
	* Data retrieved on December 2020
