# Supplementary material for: Navigating Multi-Scale Cancer Systems Biology Towards Model-Driven Clinical Oncology and Its Applications in Personalized Therapeutics
Source: Front Oncol. 2021 Nov 24;11:712505. doi: 10.3389/fonc.2021.712505 (PMC8652070; doi:10.3389/fonc.2021.712505)
Supplement: Supplementary file 1 [file DataSheet_1.zip › S_T - 09 - Environment_Modeling_Tools.xlsx]

## Sheet: Envrionment
	Environment Modeling Tools
	Sir #	Year	Abbreviation	Tool names	Description	Availability (HTTP Links)	Citation *	Reference
	1	2003	CellWare	Cellware	(Cellware, a multi-algorithmic modeling and simulation software, has been developed to precisely address this requirement of the modeling community.)	http://www.bii.a-star.edu.sg/sbg/cellware	79	14871872
	2	2008	V-Cell	Virtual Cell	(Virtual Cell has been developed as a cellular structure and function simulator)	http://vcell.org/	229	19045830
	3	2014	Morpheus	Morpheus	(A modeling environment for the simulation and integration of cell-based models with ordinary differential equations and reaction-diffusion systems.)	http://imc.zih.tu-dresden.de/wiki/morpheus	121	24443380
	4	2015	BioFVM	Finite Volume Method for biological problems	(A diffusive transport solver tailored to biological problems. BioFVM can simulate release and uptake of many substrates by cell and bulk sources, diffusion and decay in large 3D domains. )	http://BioFVM.MathCancer.org	48	26656933
	5	2020	SALSA	ScAffoLd SimulAtor	(SALSA (ScAffoLd SimulAtor), a general purpose computational tool that can simulate the behavior of a population of cells cultured in a 3D scaffold.)	https://github.com/marbl/SALSA	3	32737377
	* Data retrieved on December 2020
