# Supplementary material for: Navigating Multi-Scale Cancer Systems Biology Towards Model-Driven Clinical Oncology and Its Applications in Personalized Therapeutics
Source: Front Oncol. 2021 Nov 24;11:712505. doi: 10.3389/fonc.2021.712505 (PMC8652070; doi:10.3389/fonc.2021.712505)
Supplement: Supplementary file 1 [file DataSheet_1.zip › S_T - 10 - Cell_Modeling_Tools.xlsx]

## Sheet: Cell-Level
	Cell-Level Modeling Tools
	Sir #	Year	Abbreviation	Tool names	Description	Availability (HTTP Links)	Citation *	Reference
	1	1993	GEPASI	GEPASI	(GEPASI is a software system for modelling chemical and biochemical reaction networks on computers running Microsoft Windows. )	http://www.gepasi.org/	855	8293329
	2	1999	E-Cell	E-Cell	(RIKEN Japan has long been developing e-Cell framework as a whole cell simulator )	http://e-cell.org/ (No Longer Available)	1029	10068694
	3	2001	StochSim	StochSim	(STOCHSIM is a stochastic simulator for chemical reactions. Molecules are represented as individual software objects that react according to probabilities derived from concentrations and rate constants. )	ftp://ftp.cds.caltech.edu/pub/dbray/ (No Longer Available)	270	11395441
	4	2003	CellDesigner	CellDesigner	(CellDesigner is a structured diagram editor for drawing gene-regulatory and biochemical networks.)	http://www.celldesigner.org/	684	doi:10.1016/S1478-5382(03)02370-9
	5	2003	CellWare	Cellware	(Cellware, a multi-algorithmic modeling and simulation software, has been developed to precisely address this requirement of the modeling community.)	http://www.bii.a-star.edu.sg/sbg/cellware	79	14871872
	6	2003	Dynetica	Dynetica	(A user-friendly simulator of dynamic networks for constructing, visualizing, and analyzing kinetic models of biological systems.)	http://www.its.caltech.edu/~you/Dynetica/Dynetica_page.htm (No Longer Available)	57	12584138
	7	2001	V-cell	Virtual Cell	(Virtual Cell has been developed as a cellular structure and function simulator)	http://vcell.org/	477	11587765
	8	2009	TinkerCell	TinkerCell	(TinkerCell is a visual modeling tool that supports a hierarchy of biological parts. Each part in this hierarchy consists of a set of attributes that define the part, such as sequence or rate constants.)	http://www.tinkercell.com	215	19874625
	* Data retrieved on December 2020
