# Supplementary material for: Navigating Multi-Scale Cancer Systems Biology Towards Model-Driven Clinical Oncology and Its Applications in Personalized Therapeutics
Source: Front Oncol. 2021 Nov 24;11:712505. doi: 10.3389/fonc.2021.712505 (PMC8652070; doi:10.3389/fonc.2021.712505)
Supplement: Supplementary file 1 [file DataSheet_1.zip › S_T - 11 - Multi-scale_Modeling_Tools.xlsx]

## Sheet: Multiscale
	Multi-scale Modeling Tools
	Sir #	Year	Abbreviation	Tool names	Type	Description	Availability (HTTP Links)	Citation *	Reference
	1	1999	NetLogo	NetLogo	Agent-based Modeling	(Provides a graphical environment to create programs that control graphic turtles that reside in a world of patches, which are monitored by an observer.)	http://ccl.northwestern.edu/netlogo/	NA	NA
	2	2003	Repast	REcursive Porous Agent Simulation Toolkit	Agent-based Modeling	(Provided a High-Performance Computing (HPC) capability towards greater scalability but lacked both a Graphical User Interface (GUI) and SDK interface for implementing subcellular biomolecular models. )	https://repast.github.io/index.html	NA	NA
	3	2005	MASON	Multi-Agent Simulator Of Neighborhoods	Agent-based Modeling	(A fast, easily extensible, discrete-event multi-agent simulation toolkit in Java, designed to serve as the basis for a wide range of multi-agent simulation tasks ranging from swarm robotics to machine learning to social complexity environments.)	https://cs.gmu.edu/~eclab/projects/mason/	1179	10.1177/0037549705058073
	4	1996	Swarm	Swarm	Agent-based Modeling	(A multi-agent software platform for the simulation of complex adaptive systems. In the Swarm system the basic unit of simulation is the swarm, a collection of agents executing a schedule of actions. )	http://alumni.media.mit.edu/~nelson/research/swarm/	1061	NA
	5	2006	Repast 3	Repast 3	Agent-based Modeling	(Contribute to the larger simulation community the authors' accumulated experiences from developing several implementations of an agent-based simulation toolkit.)	http://repast.sourceforge.net/download.html (No Longer Available)	856	doi.org/10.1145/1122012.1122013
	6	2013	CHASTE	Cancer, Heart And Soft Tissue Environment	Agent-based Modeling	(Chaste used test-driven development and packed several mathematical modeling frameworks for solving Ordinary and Partial Differential Equations (ODEs/PDEs). )	http://www.cs.ox.ac.uk/chaste	335	23516352
	7	2013	CompuCell3D	CompuCell3D	Agent-based Modeling	(CompuCell3D simulation environment that allows rapid and intuitive modeling and simulation of cellular and multi-cellular behaviors in the context of tissue formation and subsequent dynamics. )	https://compucell3d.org/	293	22482955
	8	2004	CompuCell	CompuCell	Agent-based Modeling	(CompuCell allowed for modeling multicellular organisms by integrating gene regulatory networks, cell and extracellular matrix (ECM), and cell-cell and cell-microenvironment interactions. )	http://sourceforge.net/projects/compucell/	243	14764549
	9	2018	PhysiCell	PhysiCell	Agent-based Modeling	(PhysiCell: an open source, agent-based modeling framework for 3-D multicellular simulations. )	http://PhysiCell.MathCancer.org	134	29474446
	10	2010	cellsys	cellsys	Agent-based Modeling	(A modular software tool for efficient off-lattice simulation of growth and organization processes in multi-cellular systems in 2D and 3D.)	http://msysbio.com/software/cellsys (No Longer Available)	131	20709692
	11	2010	FLAME	Flexible Large-scale Agent-based Modelling Environment	Agent-based Modeling	(High performance computing is essential for simulating complex problems using agent-based modelling (ABM). Researchers are hindered by complexities of porting models on parallel platforms and time taken to run large simulations on a single machine. )	http://www.flame.ac.uk	107	32982617
	12	2014	Biocellion	Biocellion	Agent-based Modeling	(A high-performance software framework, to solve this computing challenge using parallel computers. To support a wide range of multicellular biological system models, Biocellion asks users to provide their model specifics by filling the function body of pre-defined model routines. )	http://biocellion.com	66	25064572
	13	2002	Ascape	Ascape	Agent-based Modeling	(Agent-based modeling environment greatly eases the task of designing and investigating agent-based models)	https://www.brookings.edu/ES/dynamics/models/ascape (No Longer Available)	54	12011410
	14	2010	SPARK	Simple PLatform for Agent-based Representation of Knowledge	Agent-based Modeling	(SPARK can be used to develop multi-scale modeling of complex problems such as spinal cord injury, viral infection, or cancer.)	www.pitt.edu/~cirm/spark (No Longer Available)	40	24163721
	15	2019	PhysiBoSS	PhysiBoSS	Agent-based Modeling	(A multi-scale agent-based modelling framework integrating physical dimension and cell signalling)	https://github.com/sysbio-curie/PhysiBoSS	22	30169736
	16	2019	BioUML	BioUML	Agent-based Modeling	(A web-based integrated environment (platform) for systems biology and the analysis of biomedical data generated by omics technologies. )	http://wiki.biouml.org/index.php/Landing	21	31131402
	17	2013	ELECANS	electronic cancer system	Agent-based Modeling	(ELECANS provided a feature-rich modeling platform for building multi-scale models to decode the multifactorial underpinnings of tumorigenesis)	http://sbie.kaist.ac.kr/sub_0204.php (No Longer Available)	3	23390137
	18	2011	StarLogo	StarLogo	Agent-based Modeling	(An environment for decentralized modeling and decentralized thinking; Conference Companion on Human Factors in Computing Systems)	https://education.mit.edu/project/starlogo-tng/	2	17271809
	19	1999	E-Cell	E-Cell	Systems-Level	(RIKEN Japan has long been developing e-Cell framework as a whole cell simulator )	http://e-cell.org/ (No Longer Available)	1029	10068694
	20	2009	TinkerCell	TinkerCell	Systems-Level	(TinkerCell is a visual modeling tool that supports a hierarchy of biological parts.)	http://www.tinkercell.com/	207	19874625
	21	2012	CellNOptR	CellNOptR	Systems-Level	(Models built with CellNOptR are useful tools to understand how signals are processed by cells and how this is altered in disease.)	http://www.cellnopt.org	174	23079107
	22	2014	Morpheus	Morpheus	Systems-Level	(A modeling environment for the simulation and integration of cell-based models with ordinary differential equations and reaction-diffusion systems.)	http://imc.zih.tu-dresden.de/wiki/morpheus	121	24443380
	23	2007	CYCLONET	Cell cycle regulation in mammals in normal and pathological states	Systems-Level	(A web-based integrated database on cell cycle regulation in mammals in normal and pathological states. It integrates data obtained by ‘omics’ sciences and chemoinformatics on the basis of systems biology approach.)	http://cyclonet.biouml.org/	20	17202170
	24	2015	SemSim	semantic simulation	Systems-Level	(An approach for generating complex biosimulation models from existing components that relies on capturing the biological meaning of model elements in a machine-readable fashion.)	http://sbp.bhi.washington.edu/projects/semgen (No Longer Available)	16	26716837
	25	2019	DIFFpop	DIFFpop	Systems-Level	(Designed to simulate cellular differentiation hierarchies using either exponentially-expanding or fixed population sizes.)	https://github.com/ferlicjl/diffpop	5	30816920
	26	2020	TiFoSi	TiFoSi	Systems-Level	( A computational tool to simulate the cellular dynamics of planar epithelia. TiFoSi allows to model feedbacks between cellular mechanics and gene expression (either in a deterministic or a stochastic way), the interaction between different cell populations, the custom design of the cell cycle and cleavage properties, the protein number partitioning upon cell division, and the modeling of cell co…	http://tifosi.thesimbiosys.com.	4	32589697
	27	2020	PDEparams	PDEparams	Systems-Level	(Partial differential equations (PDEs) is a well-established and powerful tool to simulate multi-cellular biological systems.)	github.com/systemsmedicine/PDE_params	1	31851311
	* Data retrieved on December 2020
