# Supplementary material for: Navigating Multi-Scale Cancer Systems Biology Towards Model-Driven Clinical Oncology and Its Applications in Personalized Therapeutics
Source: Front Oncol. 2021 Nov 24;11:712505. doi: 10.3389/fonc.2021.712505 (PMC8652070; doi:10.3389/fonc.2021.712505)
Supplement: Supplementary file 1 [file DataSheet_1.zip › S_T - 12 - Mutli-scale_Cancer_Models_for_Clinical_Deployment.xlsx]

## Sheet: Multiscale
	Multi-scale Modeling Program Projects
	Sir #	Year	Abbreviation	Project/Initiatives Name	Description	Case Studies	Availability (HTTP Links)	Refernce
	1	2007	CViT	Center for the Development of a Virtual Tumor	(CViT, which is charged with building a cancer modeling community, developing the technologies and fostering multi-scale cancer modeling and simulation.)	non-small cell lung cancer, Brain Cancer	https://www.harvardmagazine.com/2009/07/virtual-tumors	19390664
	2	2007	ACGT	Advancing Clinico genomic Trials on Cancer	(Advancing Clinico-Genomic Trials (ACGT) was a European Commission funded Integrated Project that aimed at providing tools and methods to enhance the efficiency of clinical trials in the -omics era.)	Breast Cancer Nephroblastoma	http://acgt.ercim.eu/acgt-for-you/researchers/clinical-trials.html# http://purl.org/acgt/portal eu-acgt.org	21893844
	3	2008	ContraCancrum	Clinically Oriented Translational Cancer Multilevel Modelling	(The project aims at developing a composite multilevel platform for simulating malignant tumour development and tumour and normal tissue response to therapeutic modalities and treatment schedules.)	Lung cancer, Glioblastoma	http://www.contracancrum.eu/?q=node/1	22670213
	4	2008	HAMAM	HAMAM	(Highly accurate breast cancer diagnosis through integration of biological knowledge, novel imaging modalities, and modelling)	Breast Cancer	http://www.hamam-project.eu https://www.digitalhealthnews.eu/hamam (No Longer Available)	doi: 10.1109/ISBI.2009.5193065
	5	2008	IMPPACT	image-based multi-scale physiological planning for ablation cancer treatment	(IMPPACT will develop a physiological model of the liver and simulate the intervention’s result, accounting for patient specific physiological factors.)	Liver Tumors	NA	doi.org/10.1098/rsta.2011.0240
	6	2008	NeoMark	NeoMark	(NeoMark is an EC-FP7-IST project investigating an innovative strategy and develops the appropriate technologies to identify person-specific and disease-specific biomarkers for tumours, to assess recurrence risk and early identify relapses during follow-up.)	Oral Squamous Cell Carcinoma	NA	10.1007/978-94-007-7681-4_12 21431577
	7	2011	p-medicine	Personalized Medicine	(The p-medicine (www.p-medicine.eu) consortium is creating a biomedical platform to facilitate the translation from current practice to P5 medicine (predictive, personalized, preventive, participatory and psycho-cognitive) by integrating VPH models, clinical practice, imaging and omics data.)	Breast cancer, Nephroblastoma, acute lymphoblastic leukaemia	http://www.p-medicine.eu/	22276060
	8	2012	TUMOR	Transatlantic Tumor Model Repositories	(Aims to develop a clinically oriented digital model repository for cancer models. The repository will store models provided by other European VPH projects, in particular the ACGT and ContraCancrum projects.)	non-small cell lung cancer Glioblastoma	http://www.tumour-project.eu (No Longer Available)	10.13140/2.1.5018.8483
	9	2013	CHIC	Computational Horizons in Cancer	(CHIC proposes the development of clinical trial driven tools, services and infrastructures that will support the creation of multiscale cancer hypermodels (integrative models). )	Leukaemia, Nephroblastoma, non-small cell lung cancer, glioblastoma and prostate cancer	http://www.chic-vph.eu/	DOI: 10.1109/IARWISOCI.2014.7034630
	10	2013	GO-SMART	Generic Open-end Simulation Environment for Minimally Invasive Cancer Treatment	(It allows clinicians to add further patient data collected before, during and after different types of MICT. These data can be used by the research community to train and to refine the existing physiological models.)	Liver Tumors	https://www.gosmart-project.eu/	10.13140/RG.2.2.30828.46726
	11	2013	Picture	Patient Information Combined for the Assessment of Specific Surgical Outcomes in Breast cancer	(The PICTURE project aimed to provide objective tools to predict the aesthetic outcome of breast conserving surgery. Using a combination of 3D photography, together with routinely acquired radiological images, the team involved in the project developed techniques to biomechanically model the anatomy of the breast and the surgical result. )	Breast cancer	https://www.inesctec.pt/en/projects/picture	doi.org/10.1016/j.cmpb.2015.11.010
	12	2017	OncoSim	OncoSim Cancer Simulation Platform	(OncoSim microsimulation model, which was developed to evaluate cancer control strategies in Canada.)	lung, colorectum, cervix and breast	https://www.partnershipagainstcancer.ca/tools/oncosim/	29270052+E7:I15 DOI: 10.1200/jgo.18.20300
